# Supplementary material for: Glioma oncogenesis in the Constitutional mismatch repair deficiency (CMMRD) syndrome
Source: Neurooncol Adv. 2024 Jul 11;6(1):vdae120. doi: 10.1093/noajnl/vdae120 (PMC11372297; doi:10.1093/noajnl/vdae120)
Supplement: vdae120_suppl_Supplementary_Data [file vdae120_suppl_Supplementary_Data.zip]

Archive with 3 entries (2 files):
- suppl/
- suppl/Supplementary data_CMMRD_v11.docx
- suppl/SupplementaryMethods_CMMRD_V11.docx
